# Supplementary material for: Statistical Approach for Gene Set Analysis with Trait Specific Quantitative Trait Loci
Source: Sci Rep. 2018 Feb 5;8:2391. doi: 10.1038/s41598-018-19736-w (PMC5799309; doi:10.1038/s41598-018-19736-w)
Supplement: Supplementary file 2 — Table S2 [file 41598_2018_19736_MOESM2_ESM.xlsx]

## Sheet: Table S1
Table S1:	List of Gene Expression samples for various stresses in rice (Oryza sativa L.).
Rice Salinity Stress							Rice Cold Stress							Rice Drought Stress								Rice Fungal (blast) Stress								Rice Insect (Brown Plant Hopper) Stress
Serial	Series	Title	Rice Genotype	Variety	Sample tissue		Serial	Series	Title	Organism	Variety	Sample tissue/growth stage		Serial	Series	Title	Organism	Variety	Sample tissue			Serial	Series	Title	Organism	Variety	Sample tissue			Serial	Series	Title	Rice Genotype	Sample tissue
1	GSE13735	Expression data from rice genotypes FL478 and IR29	Oryza sativa, Indica Sp	FL478, IR29	Root		1	GSE38023	Comparative transcriptome profiling of chilling stress responsiveness in two contrasting rice genotypes	Oryza sativa	LTH, IR29	Seedling		1	GSE6901	Expression data for stress treatment in rice seedlings	Oryza sativa, Indica Sp	IR64	Seedling			1	GSE41798	Transcriptome study of rice early response to rice blast fungus	Oryza sativa	IR18	Leaf			1	GSE29967	Expression data from rice after brown planthopper attack	Oryza sativa, Variety:RHT and TN1 variety	Stem
2	GSE21651	Differential expression for salt and drought stress	Oryza sativa, Indica Sp	FL478	Leaf		2	GSE31077	Expression data from rice seeds during low temperature treatment	Oryza sativa	Zhonghua11 and Hanfeng	Seed		2	GSE26280	Genome-wide temporal-spatial gene expression profiling of drought responsiveness in rice	Oryza sativa, Indica Sp	IR64	Roots and Leaves			2	GSE7256	Identification of rice genes differentially expressed upon virulent infection by Magnaporthe grisea	Oryza sativa	Nipponbare	Seedlings
3	GSE28209	Expression data from transgenic rice with anti-OsPDCD5	Oryza sativa, Indica Sp		Leaf		3	GSE33204	DNA microarray data from transgenic rice Huahui 1 (HH1) and its parent Minghui 63 (MH63)	Oryza sativa	HH1 and MH63	Developmental stage		3	GSE21651	Differential expression for salt and drought stress	Oryza sativa, Indica Sp		Leaves
4	GSE14403	Transcription profiling of parental lines and bulked salt sensitive and salt tolerant RILs derived from 2 rice varieties	Oryza sativa, Indica Sp	CSR27, MI48	Seedling		4	GSE37940	Genome-wide Gene Expression Profiling Associated with Seedling Cold Tolerance Improvement in Japonica Rice Background	Oryza sativa	K354, C418	Seedling		4	GSE23211	Expression data from PSARK::IPT and wildtype rice plants	Oryza sativa, Indica Sp		flag leaf
5	GSE6901	Expression data for stress treatment in rice seedlings	Oryza sativa, Indica Sp	IR64	Seedling		5	GSE6901	Expression data for stress treatment in rice seedlings	Oryza sativa, Indica Sp	IR64	Seedling		5	GSE24048	Expression data from field droughted rice plants	Oryza sativa, Indica Sp	Bala and Azucena	Leaf
6	GSE16108	Transcription profiling of parental lines and bulked salt sensitive and salt tolerant RILs derived from 2 rice varieties	Oryza sativa, Indica Sp	CSR27, MI48	Seedling									6	GSE25176	Expression data from rice varieties IRAT109 and ZS97 for drought stress treatment in flag leaves	Oryza sativa, Indica Sp	IRAT109 and ZS97	Leaf
Rice Salinity Stress							Rice Cold Stress							Rice Drought Stress								Rice Fungal Stress								Rice Insect Stress
GEO series	GEO Samples	Description	Target type	Sample labels			GEO series	GEO Samples	Description	Target type	Sample labels			GEO series	GEO Samples	Description	Target type	Sample labels				GEO series	GEO Samples	Description	Target type		Sample labels			GEO series	GEO Samples	Description	Target type	Sample labels
GSE13735	GSM345235	FL478 Root Control, biological rep1	Control	-1			GSE38023	GSM932406	Rice-Li-Jiang-Xin-Tuan-Hei-Gu-control, biological rep1	Control	-1			GSE6901	GSM159259	7-day-old Seedling, biological rep 1	Control	-1				GSE41798	GSM1024446_IR18.treat.rep1.CEL	IR18 treat rep1	Stress		1			GSE29967	GSM741672_RHT_T0-1.CEL	RHT stem at T0, biological rep1	Control	-1
GSE13735	GSM345236	FL478 Root Control, biological rep 2	Control	-1			GSE38023	GSM932407	Rice-Li-Jiang-Xin-Tuan-Hei-Gu-control, biological rep2	Control	-1			GSE6901	GSM159260	7-day-old Seedling, biological rep 2	Control	-1				GSE41798	GSM1024447_IR18.treat.rep2.CEL	IR18 treat rep2	Stress		1			GSE29967	GSM741673_RHT_T0-2.CEL	RHT stem at T0, biological rep2	Control	-1
GSE13735	GSM345237	FL478 Root Control, biological rep 3	Control	-1			GSE38023	GSM932408	Rice-Li-Jiang-Xin-Tuan-Hei-Gu-control, biological rep3	Control	-1			GSE6901	GSM159261	7-day-old Seedling, biological rep 3	Control	-1				GSE41798	GSM1024448_IR18.treat.rep3.CEL	IR18 treat rep3	Stress		1			GSE29967	GSM741674_RHT_T0-3.CEL	RHT stem at T0, biological rep3	Control	-1
GSE13735	GSM345238	FL478 Root Salt, biological rep 1	Stress	1			GSE38023	GSM932409	Rice-Li-Jiang-Xin-Tuan-Hei-Gu-cold-2h, biological rep1	Stress	1			GSE6901	GSM159262	Drought stress, biological rep 1	Stress	1				GSE41798	GSM1024449_IR18.mock.rep1.CEL	IR18 mock rep1	Control		-1			GSE29967	GSM741675_RHT_T8-1.CEL	RHT stem at T8, biological rep1	Stress	1
GSE13735	GSM345239	FL478 Root Salt, biological rep 2	Stress	1			GSE38023	GSM932410	Rice-Li-Jiang-Xin-Tuan-Hei-Gu-cold-2h, biological rep2	Stress	1			GSE6901	GSM159263	Drought stress, biological rep 2	Stress	1				GSE41798	GSM1024450_IR18.mock.rep2.CEL	IR18 mock rep2	Control		-1			GSE29967	GSM741676_RHT_T8-2.CEL	RHT stem at T8, biological rep2	Stress	1
GSE13735	GSM345240	FL478 Root Salt, biological rep 3	Stress	1			GSE38023	GSM932411	Rice-Li-Jiang-Xin-Tuan-Hei-Gu-cold-2h, biological rep3	Stress	1			GSE6901	GSM159264	Drought stress, biological rep 3	Stress	1				GSE41798	GSM1024451_IR18.mock.rep3.CEL	IR18 mock rep3	Control		-1			GSE29967	GSM741677_RHT_T8-3.CEL	RHT stem at T8, biological rep3	Stress	1
GSE13735	GSM345241	IR29 Root Control, biological rep1	Control	-1			GSE38023	GSM932412	Rice-Li-Jiang-Xin-Tuan-Hei-Gu-cold-8h, biological rep1	Stress	1			GSE26280	GSM645328	normal roots at tillering stage, biological rep1	Control	-1				GSE41798	GSM1024452_IR22.treat.rep1.CEL	IR22 treat rep1	Stress		1			GSE29967	GSM741678_RHT_T24-1.CEL	RHT stem at T24, biological rep1	Stress	1
GSE13735	GSM345242	IR29 Root Control, biological rep 2	Control	-1			GSE38023	GSM932413	Rice-Li-Jiang-Xin-Tuan-Hei-Gu-cold-8h, biological rep2	Stress	1			GSE26280	GSM645329	normal roots at tillering stage, biological rep2	Control	-1				GSE41798	GSM1024453_IR22.treat.rep2.CEL	IR22 treat rep2	Stress		1			GSE29967	GSM741679_RHT_T24-2.CEL	RHT stem at T24, biological rep2	Stress	1
GSE13735	GSM345243	IR29 Root Salt, biological rep 1	Stress	1			GSE38023	GSM932414	Rice-Li-Jiang-Xin-Tuan-Hei-Gu-cold-8h, biological rep3	Stress	1			GSE26280	GSM645330	normal roots at tillering stage, biological rep3	Control	-1				GSE41798	GSM1024454_IR22.treat.rep3.CEL	IR22 treat rep3	Stress		1			GSE29967	GSM741680_RHT_T24-3.CEL	RHT stem at T24, biological rep3	Stress	1
GSE13735	GSM345244	IR29 Root Salt, biological rep 2	Stress	1			GSE38023	GSM932415	Rice-Li-Jiang-Xin-Tuan-Hei-Gu-cold-24h, biological rep1	Stress	1			GSE26280	GSM645331	Drought treated roots at tillering stage, biological rep1	Stress	1				GSE41798	GSM1024455_IR22.mock.rep1.CEL	IR22 mock rep1	Control		-1			GSE29967	GSM741681_TN1_T0-1.CEL	TN1 stem at T0, biological rep1	Control	-1
GSE13735	GSM345245	IR29 Root Salt, biological rep 3	Stress	1			GSE38023	GSM932416	Rice-Li-Jiang-Xin-Tuan-Hei-Gu-cold-24h, biological rep2	Stress	1			GSE26280	GSM645332	Drought treated roots at tillering stage, biological rep2	Stress	1				GSE41798	GSM1024456_IR22.mock.rep2.CEL	IR22 mock rep2	Control		-1			GSE29967	GSM741682_TN1_T0-2.CEL	TN1 stem at T0, biological rep2	Control	-1
GSE14403	GSM359902	FL478 root, control, biological replicate 1	Control	-1			GSE38023	GSM932417	Rice-Li-Jiang-Xin-Tuan-Hei-Gu-cold-24h, biological rep3	Stress	1			GSE26280	GSM645333	Drought treated roots at tillering stage, biological rep3	Stress	1				GSE41798	GSM1024457_IR22.mock.rep3.CEL	IR22 mock rep3	Control		-1			GSE29967	GSM741683_TN1_T0-3.CEL	TN1 stem at T0, biological rep3	Control	-1
GSE14403	GSM359903	FL478 root, control, biological replicate 2	Control	-1			GSE38023	GSM932418	Rice-Li-Jiang-Xin-Tuan-Hei-Gu-cold-48h, biological rep1	Stress	1			GSE26280	GSM645340	normal roots at panicle elongation stage, biological rep1	Control	-1				GSE41798	GSM1024458_LTH.treat.rep1.CEL	LTH treat rep1	Stress		1			GSE29967	GSM741684_TN1_T8-1.CEL	TN1 stem at T8, biological rep1	Stress	1
GSE14403	GSM359904	FL478 root, control, biological replicate 3	Control	-1			GSE38023	GSM932419	Rice-Li-Jiang-Xin-Tuan-Hei-Gu-cold-48h, biological rep2	Stress	1			GSE26280	GSM645341	normal roots at panicle elongation stage, biological rep2	Control	-1				GSE41798	GSM1024459_LTH.treat.rep2.CEL	LTH treat rep2	Stress		1			GSE29967	GSM741685_TN1_T8-2.CEL	TN1 stem at T8, biological rep2	Stress	1			304
GSE14403	GSM359905	FL478 root, salt-treated, biological replicate 1	Stress	1			GSE38023	GSM932420	Rice-Li-Jiang-Xin-Tuan-Hei-Gu-cold-48h, biological rep3	Stress	1			GSE26280	GSM645342	normal roots at panicle elongation stage, biological rep3	Control	-1				GSE41798	GSM1024460_LTH.treat.rep3.CEL	LTH treat rep3	Stress		1			GSE29967	GSM741686_TN1_T8-3.CEL	TN1 stem at T8, biological rep3	Stress	1
GSE14403	GSM359906	FL478 root, salt-treated, biological replicate 2	Stress	1			GSE38023	GSM932421	Rice-Li-Jiang-Xin-Tuan-Hei-Gu-recovery-24h, biological rep1	Stress	1			GSE26280	GSM645343	Drought treated roots at panicle elongation stage, biological rep1	Stress	1				GSE41798	GSM1024461_LTH.mock.rep1.CEL	LTH mock rep1	Control		-1			GSE29967	GSM741687_TN1_T24-1.CEL	TN1 stem at T24, biological rep1	Stress	1
GSE14403	GSM359907	FL478 root, salt-treated, biological replicate 3	Stress	1			GSE38023	GSM932422	Rice-Li-Jiang-Xin-Tuan-Hei-Gu-recovery-24h, biological rep2	Stress	1			GSE26280	GSM645344	Drought treated roots at panicle elongation stage, biological rep2	Stress	1				GSE41798	GSM1024462_LTH.mock.rep2.CEL	LTH mock rep2	Control		-1			GSE29967	GSM741688_TN1_T24-2.CEL	TN1 stem at T24, biological rep2	Stress	1
GSE14403	GSM359908	IR29 root, control, biological replicate 1	Control	-1			GSE38023	GSM932423	Rice-Li-Jiang-Xin-Tuan-Hei-Gu-recovery-24h, biological rep3	Stress	1			GSE26280	GSM645345	Drought treated roots at panicle elongation stage, biological rep3	Stress	1				GSE41798	GSM1024463_LTH.mock.rep3.CEL	LTH mock rep3	Control		-1			GSE29967	GSM741689_TN1_T24-3.CEL	TN1 stem at T24, biological rep3	Stress	1
GSE14403	GSM359909	IR29 root, control, biological replicate 2	Control	-1			GSE38023	GSM932424	Rice-IR29-control, biological rep1	Control	-1			GSE21651	GSM540080	Sens-drought-control-A	Control	-1				GSE7256	GSM174883.CEL	A mock 3 rep 1 with array type rice from Affymetrix	Control		-1
GSE14403	GSM359910	IR29 root, salt-treated, biological replicate 1	Stress	1			GSE38023	GSM932425	Rice-IR29-control, biological rep2	Control	-1			GSE21651	GSM540081	Sens-drought-control-B	Control	-1				GSE7257	GSM174884.CEL	E mock 4 rep 1 with array type rice from Affymetrix	Control		-1
GSE14403	GSM359911	IR29 root, salt-treated, biological replicate 2	Stress	1			GSE38023	GSM932426	Rice-IR29-control, biological rep3	Control	-1			GSE21651	GSM540082	Sens-drought str-A	Stress	1				GSE7258	GSM174885.CEL	B FR13 3 rep 1 with array type rice from Affymetrix	Stress		1
GSE14403	GSM359912	IR29 root, salt-treated, biological replicate 3	Stress	1			GSE38023	GSM932427	Rice-IR29-cold-2h, biological rep1	Stress	1			GSE21651	GSM540083	Sens-drought str-B	Stress	1				GSE7259	GSM174886.CEL	F FR13 4 rep 1 with array type rice from Affymetrix	Stress		1
GSE14403	GSM359913	IR63731 root, control, biological replicate 1	Control	-1			GSE38023	GSM932428	Rice-IR29-cold-2h, biological rep2	Stress	1			GSE21651	GSM540084	Tolerant-drought-control-A	Control	-1				GSE7260	GSM174887.CEL	D FR13 3 rep 2 with array type rice from Affymetrix	Stress		1
GSE14403	GSM359914	IR63731 root, control, biological replicate 2	Control	-1			GSE38023	GSM932429	Rice-IR29-cold-2h, biological rep3	Stress	1			GSE21651	GSM540085	Tolerant-drought-control-B	Control	-1				GSE7261	GSM174888.CEL	C mock 3 rep 2 with array type rice from Affymetrix	Control		-1
GSE14403	GSM359915	IR63731 root, control, biological replicate 3	Control	-1			GSE38023	GSM932430	Rice-IR29-cold-8h, biological rep1	Stress	1			GSE21651	GSM540086	Tolerant-drought strA	Stress	1				GSE7262	GSM174889.CEL	H FR13 4 rep 2 with array type rice from Affymetrix	Stress		1
GSE14403	GSM359916	IR63731 root, salt-treated, biological replicate 1	Stress	1			GSE38023	GSM932431	Rice-IR29-cold-8h, biological rep2	Stress	1			GSE21651	GSM540087	Tolerant-drought str-B	Stress	1				GSE7263	GSM174890.CEL	G mock 4 rep 2 with array type rice from Affymetrix	Control		-1
GSE14403	GSM359917	IR63731 root, salt-treated, biological replicate 2	Stress	1			GSE38023	GSM932432	Rice-IR29-cold-8h, biological rep3	Stress	1			GSE23211	GSM570988	Rice_wt-well-watered-1	Control	-1
GSE14403	GSM359918	IR63731 root, salt-treated, biological replicate 3	Stress	1			GSE38023	GSM932433	Rice-IR29-cold-24h, biological rep1	Stress	1			GSE23211	GSM570989	Rice_wt-well-watered-2	Control	-1
GSE14403	GSM359919	Pokkali root, control, biological replicate 1	Control	-1			GSE38023	GSM932434	Rice-IR29-cold-24h, biological rep2	Stress	1			GSE23211	GSM570990	Rice_wt-well-watered-3	Control	-1
GSE14403	GSM359920	Pokkali root, control, biological replicate 2	Control	-1			GSE38023	GSM932435	Rice-IR29-cold-24h, biological rep3	Stress	1			GSE23211	GSM570991	Rice_5T-well-watered-4	Control	-1
GSE14403	GSM359921	Pokkali root, control, biological replicate 3	Control	-1			GSE38023	GSM932436	Rice-IR29-cold-48h, biological rep1	Stress	1			GSE23211	GSM570992	Rice_5T-well-watered-5	Control	-1
GSE14403	GSM359922	Pokkali root, salt-treated, biological replicate 1	Stress	1			GSE38023	GSM932437	Rice-IR29-cold-48h, biological rep2	Stress	1			GSE23211	GSM570993	Rice_5T-well-watered-6	Control	-1
GSE14403	GSM359923	Pokkali root, salt-treated, biological replicate 2	Stress	1			GSE38023	GSM932438	Rice-IR29-cold-48h, biological rep3	Stress	1			GSE23211	GSM570994	Rice_wt-water-stress-7	Stress	1
GSE14403	GSM359924	Pokkali root, salt-treated, biological replicate 3	Stress	1			GSE38023	GSM932439	Rice-IR29-recovery-24h, biological rep1	Stress	1			GSE23211	GSM570995	Rice_wt-water-stress-8	Stress	1
GSE21651	GSM540088	Salt-sensitive-control-A	Control	-1			GSE38023	GSM932440	Rice-IR29-recovery-24h, biological rep2	Stress	1			GSE23211	GSM570996	Rice_wt-water-stress-9	Stress	1
GSE21651	GSM540089	Salt-sensitive-control-B	Control	-1			GSE38023	GSM932441	Rice-IR29-recovery-24h, biological rep3	Stress	1			GSE23211	GSM570997	Rice_5T-water-stress-10	Stress	1
GSE21651	GSM540090	Salt-sensitive-stressed-A	Stress	1			GSE31077	GSM769646	Hanfeng_4D_2DC, biological rep1	Stress	1			GSE23211	GSM570998	Rice_5T-water-stress-11	Stress	1
GSE21651	GSM540091	Salt-sensitive-stressed-B	Stress	1			GSE31077	GSM769647	Hanfeng_4D_2DC, biological rep2	Stress	1			GSE23211	GSM570999	Rice_5T-water-stress-12	Stress	1
GSE21651	GSM540092	Salt-tolerant-control-A	Control	-1			GSE31077	GSM769648	Hanfeng_4D, biological rep1	Control	-1			GSE24048	GSM591761	Control Azucena leaf biologial rep 1	Control	-1
GSE21651	GSM540093	Salt-tolerant-control-B	Control	-1			GSE31077	GSM769649	Hanfeng_4D, biological rep2	Control	-1			GSE24048	GSM591762	Control Azucena leaf biologial rep 2	Control	-1
GSE21651	GSM540094	Salt-tolerant-stressed-A	Stress	1			GSE31077	GSM769650	Zhonghua_10D_2DC, biological rep1	Stress	1			GSE24048	GSM591763	Control Azucena leaf biologial rep 3	Control	-1
GSE21651	GSM540095	Salt-tolerant -stressed-B	Stress	1			GSE31077	GSM769651	Zhonghua_10D_2DC, biological rep2	Stress	1			GSE24048	GSM591764	Control Bala leaf biologial rep 1	Control	-1
GSE28209	GSM698482	nontransgenic seedlings, normal conditions	Control	-1			GSE31077	GSM769652	Zhonghua_10D, biological rep1	Control	-1			GSE24048	GSM591765	Control Bala leaf biologial rep 2	Control	-1
GSE28209	GSM698483	nontransgenic seedlings, 20mins NaCl treatment	Stress	1			GSE31077	GSM769653	Zhonghua_10D, biological rep2	Control	-1			GSE24048	GSM591766	Control Bala leaf biologial rep 3	Control	-1
GSE28209	GSM698484	nontransgenic seedlings, 3 hours NaCl treatment	Stress	1			GSE31077	GSM769654	Zhonghua_12D, biological rep1	Control	-1			GSE24048	GSM591767	Droughted Azucena leaf biologial rep 1	Stress	1
GSE28209	GSM698485	transgenic seedlings, normal conditions	Control	-1			GSE31077	GSM769655	Zhonghua_12D, biological rep2	Control	-1			GSE24048	GSM591768	Droughted Azucena leaf biologial rep 2	Stress	1
GSE28209	GSM698486	transgenic seedlings, 20mins NaCl treatment	Stress	1			GSE31077	GSM769656	Zhonghua_4D_2DC, biological rep1	Stress	1			GSE24048	GSM591769	Droughted Azucena leaf biologial rep 3	Stress	1
GSE28209	GSM698487	transgenic seedlings, 3 hours NaCl treatment	Stress	1			GSE31077	GSM769657	Zhonghua_4D_2DC, biological rep2	Stress	1			GSE24048	GSM591770	Droughted Bala leaf biologial rep 1	Stress	1
GSE16108	GSM402997	MI48 control replicate 1	Control	-1			GSE31077	GSM769658	Zhonghua_4D, biological rep1	Control	-1			GSE24048	GSM591771	Droughted Bala leaf biologial rep 2	Stress	1
GSE16108	GSM402998	MI48 control replicate 2	Control	-1			GSE31077	GSM769659	Zhonghua_4D, biological rep2	Control	-1			GSE24048	GSM591772	Droughted Bala leaf biologial rep 3	Stress	1
GSE16108	GSM402999	MI48 stressed replicate 1	Stress	1			GSE31077	GSM769660	Zhonghua_6D, biological rep1	Control	-1			GSE26280	GSM645322	normal leaves at tillering stage, biological rep1	Control	-1
GSE16108	GSM403000	MI48 stressed replicate 2	Stress	1			GSE31077	GSM769661	Zhonghua_6D, biological rep2	Control	-1			GSE26280	GSM645323	normal leaves at tillering stage, biological rep2	Control	-1
GSE16108	GSM403001	CSR27 control replicate 1	Control	-1			GSE33204	GSM822100	HH1-LT, biological replicate 1	Stress	1			GSE26280	GSM645324	normal leaves at tillering stage, biological rep3	Control	-1
GSE16108	GSM403002	CSR27 control replicate 2	Control	-1			GSE33204	GSM822101	HH1-LT, biological replicate 2	Stress	1			GSE26280	GSM645325	Drought treated leaves at tillering stage, biological rep1	Stress	1
GSE16108	GSM403003	CSR27 stressed replicate 1	Stress	1			GSE33204	GSM822102	HH1-LT, biological replicate 3	Stress	1			GSE26280	GSM645326	Drought treated leaves at tillering stage, biological rep2	Stress	1
GSE16108	GSM403004	CSR27 stressed replicate 2	Stress	1			GSE33204	GSM822103	MH63-LT, biological replicate 1	Stress	1			GSE26280	GSM645327	Drought treated leaves at tillering stage, biological rep3	Stress	1
GSE16108	GSM403005	Bulk tolerant control replicate 1	Control	-1			GSE33204	GSM822104	MH63-LT, biological replicate 2	Stress	1			GSE26280	GSM645334	normal leaves at panicle elongation stage, biological rep1	Control	-1
GSE16108	GSM403006	Bulk tolerant control replicate 2	Control	-1			GSE33204	GSM822105	MH63-LT, biological replicate 3	Stress	1			GSE26280	GSM645335	normal leaves at panicle elongation stage, biological rep2	Control	-1
GSE16108	GSM403007	Bulk tolerant stressed replicate 1	Stress	1			GSE37940	GSM930389	Oryza Sativa Japonica K354 cold stress 2h rep1	Stress	1			GSE26280	GSM645336	normal leaves at panicle elongation stage, biological rep3	Control	-1
GSE16108	GSM403008	Bulk tolerant stressed replicate 2	Stress	1			GSE37940	GSM930390	Oryza Sativa Japonica K354 cold stress 2h rep2	Stress	1			GSE26280	GSM645337	Drought treated leaves at panicle elongation stage, biological rep1	Stress	1
GSE16108	GSM403009	Bulk sensitive control replicate 1	Control	-1			GSE37940	GSM930391	Oryza Sativa Japonica K354 cold stress 2h rep3	Stress	1			GSE26280	GSM645338	Drought treated leaves at panicle elongation stage, biological rep2	Stress	1
GSE16108	GSM403010	Bulk sensitive control replicate 2	Control	-1			GSE37940	GSM930392	Oryza Sativa Japonica K354 cold stress 24h rep1	Stress	1			GSE26280	GSM645339	Drought treated leaves at panicle elongation stage, biological rep3	Stress	1
GSE16108	GSM403011	Bulk sensitive stressed replicate 1	Stress	1			GSE37940	GSM930393	Oryza Sativa Japonica K354 cold stress 24h rep2	Stress	1			GSE26280	GSM645346	normal leaves at booting stage, biological rep1	Control	-1
GSE16108	GSM403012	Bulk sensitive stressed replicate 2	Stress	1			GSE37940	GSM930394	Oryza Sativa Japonica K354 cold stress 24h rep3	Stress	1			GSE26280	GSM645347	normal leaves at booting stage, biological rep2	Control	-1
GSE6901	GSM159259	7-day-old Seedling, biological rep 1	Control	-1			GSE37940	GSM930395	Oryza Sativa Japonica K354 cold stress 12h rep1	Stress	1			GSE26280	GSM645348	normal leaves at booting stage, biological rep3	Control	-1
GSE6901	GSM159260	7-day-old Seedling, biological rep 2	Control	-1			GSE37940	GSM930396	Oryza Sativa Japonica K354 cold stress 12h rep2	Stress	1			GSE26280	GSM645349	Drought treated leaves at booting stage, biological rep1	Stress	1
GSE6901	GSM159261	7-day-old Seedling, biological rep 3	Control	-1			GSE37940	GSM930397	Oryza Sativa Japonica K354 cold stress 12h rep3	Stress	1			GSE26280	GSM645350	Drought treated leaves at booting stage, biological rep2	Stress	1
GSE6901	GSM159265	Salt stress, biological rep 1	Stress	1			GSE37940	GSM930398	Oryza Sativa Japonica K354 cold stress 48h rep1	Stress	1			GSE26280	GSM645351	Drought treated leaves at booting stage, biological rep3	Stress	1
GSE6901	GSM159266	Salt stress, biological rep 2	Stress	1			GSE37940	GSM930399	Oryza Sativa Japonica K354 cold stress 48h rep2	Stress	1			GSE25176	GSM618363	Rice IRAT109 at D0, biological rep1	Control	-1
GSE6901	GSM159267	Salt stress, biological rep 3	Stress	1			GSE37940	GSM930400	Oryza Sativa Japonica K354 cold stress 48h rep3	Stress	1			GSE25176	GSM618364	Rice IRAT109 at D0, biological rep2	Control	-1
							GSE37940	GSM930401	Oryza Sativa Japonica K354 cold stress 6h rep1	Stress	1			GSE25176	GSM618365	Rice IRAT109 at D1, biological rep1	Stress	1
							GSE37940	GSM930402	Oryza Sativa Japonica K354 cold stress 6h rep2	Stress	1			GSE25176	GSM618366	Rice IRAT109 at D1, biological rep2	Stress	1
							GSE37940	GSM930403	Oryza Sativa Japonica K354 cold stress 6h rep3	Stress	1			GSE25176	GSM618367	Rice IRAT109 at D2, biological rep1	Stress	1
							GSE37940	GSM930404	Oryza Sativa Japonica K354 control rep1	Control	-1			GSE25176	GSM618368	Rice IRAT109 at D2, biological rep2	Stress	1
							GSE37940	GSM930405	Oryza Sativa Japonica K354 control rep2	Control	-1			GSE25176	GSM618369	Rice IRAT109 at D3, biological rep1	Stress	1
							GSE37940	GSM930406	Oryza Sativa Japonica K354 control rep3	Control	-1			GSE25176	GSM618370	Rice IRAT109 at D3, biological rep2	Stress	1
							GSE37940	GSM930407	Oryza Sativa Japonica C418 cold stress 2h rep1	Stress	1			GSE25176	GSM618371	Rice ZS97 at D0, biological rep1	Control	-1
							GSE37940	GSM930408	Oryza Sativa Japonica C418 cold stress 2h rep2	Stress	1			GSE25176	GSM618372	Rice ZS97 at D0, biological rep2	Control	-1
							GSE37940	GSM930409	Oryza Sativa Japonica C418 cold stress 2h rep3	Stress	1			GSE25176	GSM618373	Rice ZS97 at D1, biological rep1	Stress	1
							GSE37940	GSM930410	Oryza Sativa Japonica C418 cold stress 24h rep1	Stress	1			GSE25176	GSM618374	Rice ZS97 at D1, biological rep2	Stress	1
							GSE37940	GSM930411	Oryza Sativa Japonica C418 cold stress 24h rep2	Stress	1			GSE25176	GSM618375	Rice ZS97 at D2, biological rep1	Stress	1
							GSE37940	GSM930412	Oryza Sativa Japonica C418 cold stress 24h rep3	Stress	1			GSE25176	GSM618376	Rice ZS97 at D2, biological rep2	Stress	1
							GSE37940	GSM930413	Oryza Sativa Japonica C418 cold stress 12h rep1	Stress	1			GSE25176	GSM618377	Rice ZS97 at D3, biological rep1	Stress	1
							GSE37940	GSM930414	Oryza Sativa Japonica C418 cold stress 12h rep2	Stress	1			GSE25176	GSM618378	Rice ZS97 at D3, biological rep2	Stress	1
							GSE37940	GSM930415	Oryza Sativa Japonica C418 cold stress 12h rep3	Stress	1			GSE26280	GSM645352	normal young panicle at booting stage, biological rep1	Control	-1
							GSE37940	GSM930416	Oryza Sativa Japonica C418 cold stress 48h rep1	Stress	1			GSE26280	GSM645353	normal young panicle at booting stage, biological rep2	Control	-1
							GSE37940	GSM930417	Oryza Sativa Japonica C418 cold stress 48h rep2	Stress	1			GSE26280	GSM645354	normal young panicle at booting stage, biological rep3	Control	-1
							GSE37940	GSM930418	Oryza Sativa Japonica C418 cold stress 48h rep3	Stress	1			GSE26280	GSM645355	Drought treated young panicle at booting stage, biological rep1	Stress	1
							GSE37940	GSM930419	Oryza Sativa Japonica C418 cold stress 6h rep1	Stress	1			GSE26280	GSM645356	Drought treated young panicle at booting stage, biological rep2	Stress	1
							GSE37940	GSM930420	Oryza Sativa Japonica C418 cold stress 6h rep2	Stress	1			GSE26280	GSM645357	Drought treated young panicle at booting stage, biological rep3	Stress	1
							GSE37940	GSM930421	Oryza Sativa Japonica C418 cold stress 6h rep3	Stress	1
							GSE37940	GSM930422	Oryza Sativa Japonica C418 control rep1	Control	-1
							GSE37940	GSM930423	Oryza Sativa Japonica C418 control rep2	Control	-1
							GSE37940	GSM930424	Oryza Sativa Japonica C418 control rep3	Control	-1
							GSE6901	GSM159259	7-day-old Seedling, biological rep 1	Control	-1
							GSE6901	GSM159260	7-day-old Seedling, biological rep 2	Control	-1
							GSE6901	GSM159261	7-day-old Seedling, biological rep 3	Control	-1
							GSE6901	GSM159268	Cold stress, biological rep 1	Stress	1
							GSE6901	GSM159269	Cold stress, biological rep 2	Stress	1
							GSE6901	GSM159270	Cold stress, biological rep 3	Stress	1
																							359
