# Supplementary material for: Statistical Approach for Gene Set Analysis with Trait Specific Quantitative Trait Loci
Source: Sci Rep. 2018 Feb 5;8:2391. doi: 10.1038/s41598-018-19736-w (PMC5799309; doi:10.1038/s41598-018-19736-w)
Supplement: Supplementary file 3 — Table S5 [file 41598_2018_19736_MOESM3_ESM.xlsx]

## Sheet: Sheet1
Table S1.1 Performance of GSAQ enrichment test using false discovery rate on salinity gene expression data.												Table S1.2 Performance of GSVQ enrichment test using false discovery rate on salinity gene expression data.
Gene Set	t	F	MRMR	RF	SVM.RFE	IG	GR	SU	PCF	SRC		Gene Set	t	F	MRMR	RF	SVM.RFE	IG	GR	SU	PCF	SRC
100	0.08	0.08	0.08	0.756	0.008	0.6	0.58	0.08	0.006	0.008		100	1	1	1	1	1	1	1	1	1	0.0100019
200	0.006	0.006	0.006	0.606	0.0086	0.786	0.886	0.06	0.008	0.005		200	0.0119397	0.0385334	1	1	0.0196342	1	1	1	0.0345434	1
300	0.00095	0.00095	0.00095	0.875	0.0095	0.95	0.75	5e-05	0.0095	0.005		300	0.0119397	1	1	1	1	1	1	1	1	1
400	0.00096	0.00096	0.00096	0.96	0.0096	0.96	0.96	5e-05	0.0096	0.005		400	1	1	1	1	1	1	1	1	1	1
500	1.52e-15	0.934	0.934	0.934	9.97685e-05	1	1	5e-05	0.008645	0.005		500	0.0450447	1	1	1	0.0196342	1	1	1	0.0345434	1
600	1.72e-19	0.934	0.934	0.934	5.27e-19	1	1	0.893582	0.8678	0.002284		600	0.0119397	0.0385334	1	1	0.0196342	1	1	0.0378805	1	1
700	0.999874	8.215e-20	1.729e-19	1	0.88677	1	1	0.876	0.8678	0.092284		700	0.0119397	0.026979	0.0272111	1	0.0655693	1	1	1	0.0253083	1
800	0.999874	0.819418	2.003e-18	1	1.522e-18	1	1	0.876	0.8678	0.279623		800	0.0119397	0.0385334	0.0253021	1	0.0420722	1	1	1	0.0345434	1
900	0.999874	2.46e-19	0.993041	1	6.6e-18	1	1	0.991242	0.000472796	8.69195e-05		900	0.0119397	0.026979	0.0272111	1	0.0196342	1	1	1	0.0253083	0.004695
1000	1.1931e-19	4.69e-25	5.86e-17	1	2.484e-17	1	1	6.404e-10	3.3e-18	5.35e-27		1000	1	1	0.0465709	1	0.0196342	1	1	1	0.0345434	0.000486836
1100	2.1931e-22	4.69e-25	1.586e-20	1	1.06e-21	1	1	4e-12	8.76e-22	2.35e-27		1100	0.0119397	0.0385334	0.0465709	1	0.0196342	1	1	1	0.0345434	0.000590271
1200	3.3297e-24	8.215e-20	7.73e-18	1	1.94e-19	1	1	7.16404e-17	8.76e-22	2.65e-26		1200	0.0119397	0.0385334	1	1	1	1	1	0.0378805	0.0345434	0.0090771
1300	6.392e-20	2.7233e-20	1.414e-22	1	1.749e-19	1	1	4.3205e-23	0.000956	1.892e-23		1300	1	1	0.0465709	1	0.0778984	1	1	0.0378805	1	0.0090771
1400	7.07e-22	2.7233e-20	1.4039e-23	1	0.88677	1	1	5.95087e-20	3.59467e-19	1.762e-25		1400	1	0.0385334	0.0272111	1	1	1	1	0.0378805	0.0345434	0.0090771
1500	0.999874	0.819418	5.184e-21	1	0.999768	1	1	4.3205e-23	3.59467e-19	3.46e-26		1500	1	1	0.0272111	1	1	1	1	0.0238884	1	0.0090771
1600	3.3297e-24	2.7233e-20	4.76e-25	1	1.999e-20	1	1	1.72998e-25	8.971e-23	1.6059e-30		1600	1	0.0385334	0.100697	1	1	1	1	0.0275899	1	1
1700	2.658e-26	1.98e-25	1.729e-19	1	0.999768	1	1	4.036e-30	1.966e-20	2.83e-29		1700	1	1	1	1	1	1	1	0.0238884	1	0.0212751
1800	2.27e-22	0.819418	0.99991	1	1.999e-20	1	1	2.32e-31	9.81e-23	1.62e-27		1800	1	1	1	1	1	1	1	0.0378805	1	1
1900	6.392e-20	1.618e-18	0.98675	1	0.88677	1	1	4.544e-24	0.967	2.335e-26		1900	1	1	1	1	1	1	1	0.234431	1	1
2000	2.345e-12	6.456e-15	0.97359	1	1	1	1	1.72998e-25	3.59467e-19	2.35e-27		2000	1	1	1	1	1	1	1	1	1	1
Table S2.1 Performance of GSAQ enrichment test using false discovery rate on cold gene expression data.												Table S2.2 Performance of GSVQ enrichment test using false discovery rate on cold gene expression data.
Gene Set	t	F	MRMR	RF	SVM.RFE	IG	GR	SU	PCF	SRC		Gene Set	t	F	MRMR	RF	SVM.RFE	IG	GR	SU	LCF	SRC
100	0.856	0.856	0.856	0.856	0.856	0.856	0.856	0.856	0.856	0.856		100	1	1	1	1	1	1	1	1	1	1
200	0.889	0.889	0.889	0.889	0.889	0.889	0.889	0.889	0.889	0.889		200	1	1	0.00888219	1	1	1	1	1	1	1
300	0.953	0.953	1.04991e-28	0.934	0.934	0.934	0.934	0.934	0.934	0.976816		300	1	1	0.00888219	1	1	1	1	0.194693	1	0.00888614
400	2.8e-26	0.9997	0.934	0.934	0.934	0.934	0.934	1.8461e-14	0.945	0.768165		400	0.00267353	0.027354	0.00888219	1	1	1	1	0.0849832	0.0438479	1
500	0.934	0.9997	0.912	1	0.567	1	1	0.356	0.999999	0.678		500	0.00798206	0.027354	0.00888219	1	1	1	1	1	0.0438479	1
600	3.036e-39	0.9997	0.912	1	0.567	1	1	0.356	0.845	0.999768		600	0.00279381	1	0.00888219	1	1	1	1	1	1	0.00888614
700	1.63897e-40	0.994	0.912	1	0.567	1	1	0.356	0.845	5.15e-27		700	0.00279381	1	0.00888219	1	1	1	1	1	1	1
800	2.42985e-34	0.994	0.912	1	0.567	1	1	1.39984e-08	0.845	0.999768		800	0.00279381	1	1	1	1	1	1	1	1	1
900	0.956	0.994	0.912	1	0.567	1	1	3.151e-12	0.845	0.999768		900	1	1	1	1	1	1	1	0.0849832	1	1
1000	0.956	0.994	0.912	1	0.567	8.19569e-08	1	1.39984e-08	0.845	0.999768		1000	1	1	1	1	1	0.298784	1	0.0849832	1	1
1100	0.956	6.994e-23	9.37e-36	1	0.567	7.78541e-08	1	0.456	0.845	0.999768		1100	1	1	0.00888219	1	1	0.298784	1	1	1	1
1200	0.956	9.53e-25	1	1	0.567	1.94135e-10	1	0.456	3.5817e-21	0.999768		1200	1	1	1	1	1	0.298784	1	1	0.0438479	1
1300	0.956	0.9997	1	1	0.567	3.01609e-09	1	0.456	4.3144e-13	2.67651e-37		1300	1	1	1	1	1	0.298784	1	1	1	0.00888614
1400	0.956	9.07e-25	4.5825e-44	1	0.567	0.000159537	1	0.456	1.82917e-23	1.73995e-40		1400	1	0.027354	0.00888219	1	1	0.298784	1	1	0.0396754	0.00888614
1500	0.956	7.27e-34	8.8473e-33	1	0.567	1.64614e-07	1	0.456	3.55995e-15	5.15e-27		1500	1	0.00902058	1	1	1	0.298784	1	1	0.140537	0.00888614
1600	1.2e-38	1.435e-54	2.46498e-39	1	0.567	8.19569e-08	1	1.56845e-17	4.29e-20	9.617e-43		1600	1	0.00902058	1	1	1	0.375556	1	0.0849832	1	0.00888614
1700	2.56e-55	5.78e-54	2.46498e-39	1	0.567	1.64614e-07	1	4.83e-27	2.03e-35	1.73995e-40		1700	0.00798206	0.00902058	1	1	1	0.375556	1	0.0849832	0.0396754	0.00888614
1800	1.6045e-61	1.7375e-55	3.75e-46	1	0.567	0.00212143	1	7.75e-21	8.27401e-27	2.41342e-44		1800	0.00279381	0.00902058	0.00888219	1	1	0.375556	1	0.0849832	0.0396754	1
1900	2.56e-55	1.63261e-51	3.121e-36	1	0.567	1	1	7.75e-21	4.65649e-32	2.41342e-44		1900	0.00279381	0.00902058	1	1	1	1	1	0.0849832	0.0396754	0.00888614
2000	1.03e-43	3.19e-44	2.0407e-37	1	1	1	1	5.233e-16	5.9434e-30	2.401e-47		2000	0.00798206	0.027354	1	1	1	1	1	0.0849832	0.0396754	0.00888614
Table S3.1 Performance of GSAQ enrichment test using false discovery rate on drought gene expression data.												Table S3.2 Performance of GSVQ enrichment test using false discovery rate on drought gene expression data.
Gene Set	t	F	MRMR	RF	SVM.RFE	IG	GR	SU	PCF	SRC		Gene Set	t	F	MRMR	RF	SVM.RFE	IG	GR	SU	PCF	SRC	SRC
100	0.785	0.567	0.456	1	0.789	1	1	1	0.134	0.367		100	1	1	1	1	1	1	1	1	1	1
200	0.785	0.567	0.456	1	0.789	3.91606e-06	1	1	0.134	0.367		200	1	1	1	1	1	0.155973	1	1	1	1
300	0.785	0.567	0.456	1	0.789	7.51601e-08	1	1	0.134	0.367		300	1	1	1	1	1	0.155973	1	1	1	1
400	0.785	0.567	0.456	1.104e-21	0.789	1.1225e-11	1	1	0.134	0.367		400	1	1	1	1	1	0.155973	1	1	1	1
500	0.785	0.567	0.456	1.387e-22	0.789	1	1	1	0.134	0.367		500	1	1	1	0.189658	0.0125019	0.155973	1	1	1	1
600	0.785	0.567	0.456	1.15e-13	0.789	1	1	1	0.999817	0.367		600	1	1	0.0169128	0.122885	1	1	1	1	1	1
700	0.785	0.567	4.211e-26	1	0.789	1	1	1	0.345	0.367		700	1	1	0.0169128	0.189658	0.0125019	1	1	1	1	1
800	0.785	0.567	0.678	1	0.789	1	1	1	1	0.367		800	1	1	0.0169128	1	1	1	1	1	1	1
900	0.785	0.567	0.678	1	0.789	9.65002e-08	1	1	0.999817	0.367		900	1	1	1	1	0.0125019	0.358865	1	1	1	0.0357909
1000	1.908e-21	0.846677	0.678	1	0.789	1	1	1	0.999817	0.367		1000	0.0311106	0.02273	0.0169128	1	0.0125019	1	1	1	0.0298035	1
1100	0.867	1.69792e-28	8.932e-38	1	1.21749e-41	1	1	1	2.426e-25	3.825e-21		1100	1	0.02273	0.0169128	1	0.0125019	1	1	1	0.0298035	0.0591668
1200	5.943e-22	4.9915e-26	6.59813e-34	1	2.7939e-39	1	1	2.99e-10	2.72725e-23	2.525e-20		1200	0.0311106	1	0.0169128	1	0.0125019	1	1	0.323824	0.0298035	1
1300	0.867	4.9915e-26	2.68968e-27	1	9.33e-31	1	1	6.8671e-22	2.72725e-23	3.825e-21		1300	1	0.02273	0.0169128	1	0.0125019	1	1	0.0448758	0.0550604	1
1400	9.5373e-25	0.846677	1.45e-33	1	2.7939e-39	1	1	9.38e-30	0.999817	0.234		1400	0.0311106	1	0.0169128	1	0.0125019	1	1	0.0448758	1	0.0591668
1500	4.6745e-23	1.05e-24	1	2.57e-13	0.678	1	1	7.073e-24	1.1548e-26	2.83391e-28		1500	0.0311106	0.02273	0.0169128	0.129892	1	1	1	0.0448758	0.0298035	0.0357909
1600	1.27e-27	2.07999e-33	1.185e-33	2.788e-20	2.379e-29	1.1225e-11	1	6.98999e-41	4.25921e-28	6.09e-31		1600	0.0245354	0.02273	1	0.108034	1	1	1	0.0376501	1	0.0214881
1700	1.8476e-47	2.0384e-31	3.2052e-31	6.75e-20	1.19977e-34	4.27451e-15	1	1.7493e-37	1.277e-31	1.32038e-40		1700	0.0245354	0.02273	1	0.108034	1	0.155973	1	0.0376501	0.0550604	0.0214881
1800	4.28982e-43	1.2062e-38	8.932e-38	1.387e-22	1.3844e-31	4.27451e-15	1	2.42e-30	3.0129e-32	5.78e-43		1800	0.0170199	0.02273	1	0.108034	1	0.155973	1	0.0376501	0.0298035	0.0214881
1900	5.3471e-41	2.3642e-40	1.185e-33	3.86e-23	1.75e-38	4.14131e-12	1	1.4182e-27	4.25921e-28	2.195e-39		1900	0.0311106	0.02273	1	0.0158795	0.0125019	0.155973	1	0.0448758	0.0298035	0.0214881
2000	2.052e-50	2.07999e-33	1	2.34e-37	1.3844e-31	2.3134e-09	1	2.1557e-25	1.71e-34	1.32038e-40		2000	0.0170199	0.02273	1	0.108034	1	0.155973	1	0.0448758	0.0298035	0.0214881
Table S4.1 Performance of GSAQ enrichment test using false discovery rate on blast gene expression data.												Table S4.2 Performance of GSVQ enrichment test using false discovery rate on blast gene expression data.
Gene Set	t	F	MRMR	RF	SVM.RFE	IG	GR	SU	PCF	SRC		Gene Set	t	F	MRMR	RF	SVM.RFE	IG	GR	SU	PCF	SRC
100	0.678	0.567	0.123	1	0.034	1	1	7.38926e-05	1	7.35001e-22		100	1	1	1	1	1	1	1	0.605092	1	0.244408
200	0.678	0.567	0.123	1	0.034	1	1	0.00248214	1	0.0045		200	1	1	1	1	1	1	1	0.605092	1	1
300	0.678	0.567	0.123	1	0.034	1	1	1	1	0.00067		300	1	1	1	1	1	1	1	1	1	1
400	0.678	0.567	0.123	1	0.034	1	1	1	1	0.00078		400	0.206646	1	1	1	1	1	1	1	1	1
500	1.40993e-14	0.567	0.123	1	0.034	1	1	1	0.242223	6e-05		500	0.0685131	1	1	1	1	1	1	1	1	1
600	5.4e-19	1.96936e-12	0.123	1	0.0045	1	8.59e-13	0.0010777	1.98304e-15	0.0056		600	0.111088	1	1	1	1	1	0.0856919	0.605092	1	1
700	1.32e-30	0.000592324	0.254547	1	0.0045	1	8.77686e-22	1	4.16594e-07	2.147e-07		700	0.0409648	1	1	1	1	1	0.0856919	1	1	0.244408
800	5.88868e-27	1.06913e-15	0.545465	1	0.0045	1	6.24964e-26	1	1.20657e-16	0.0067		800	0.0672899	0.44033	1	1	1	1	0.0856919	1	0.44033	0.244408
900	0.456	4.35504e-13	0.454653	1	0.0045	1	1.10998e-13	0.00248214	7.39666e-11	2.03989e-10		900	1	0.44033	1	1	1	1	0.0856919	0.605092	0.44033	0.244408
1000	0.456	0.345	0.4653	1	0.0045	1	5.18e-19	1	0.000264242	3.98914e-05		1000	1	1	1	1	1	1	0.0856919	1	1	1
1100	0.456	0.345	0.00234	1	0.0045	1	3.87122e-19	1	1	0.00567		1100	1	1	1	1	1	1	0.0856919	0.605092	1	1
1200	0.456	0.345	0.00123	1	1	1	2.1403e-10	0.000655467	1	6.51e-08		1200	1	1	1	1	1	1	0.361406	0.605092	1	0.705321
1300	1.91814e-19	0.345	0.000156	1	0.675	1	1	0.00248214	1	4.16001e-07		1300	0.111088	1	1	1	1	1	1	0.605092	1	0.244408
1400	1.4959e-12	0.345	1	1	0.675	1	2.515e-25	0.430319	1	7.35001e-22		1400	0.206646	1	1	1	1	1	0.0856919	0.605092	1	0.244408
1500	1	0.345	1	1	0.675	1	7.64e-19	1	1	1.1e-14		1500	1	1	1	1	1	1	0.0856919	1	1	0.244408
1600	1.1645e-11	0.345	1	1	0.675	1	1	0.040229	1	4.16001e-07		1600	0.404261	1	1	1	1	1	1	1	1	1
1700	1.1645e-11	0.345	1	1	0.675	1	1	0.000655467	1	1.7996e-08		1700	1	1	1	1	1	1	1	0.605092	1	0.44859
1800	1	0.345	1	1	1	1	1	1	1	0.0034		1800	1	1	1	1	1	1	1	1	1	1
1900	1	0.345	1	1	0.005	1	1	1	1	0.02		1900	1	1	1	1	1	1	1	1	1	1
2000	1.85994e-22	0.345	1	1	0.005	1	1	1	1	0.123		2000	0.206646	1	1	1	1	1	1	1	1	1
Table S5.1 Performance of GSAQ enrichment test using false discovery rate on BPH (insect) gene expression data.												Table S5.2 Performance of GSVQ enrichment test using false discovery rate on BPH (insect) gene expression data.
Gene Set	t	F	MRMR	RF	SVM.RFE	IG	GR	SU	PCF	SRC		Gene Set	t	F	MRMR	RF	SVM.RFE	IG	GR	SU	PCF	SRC
100	0.678	1	1	1	0.876	1	1	5.81618e-07	1	0.054		100	1	1	1	1	1	1	1	0.390338	1	1
200	0.678	1	1	1	0.876	1	1	5.81017e-17	1	3.81062e-13		200	1	1	1	1	1	1	1	0.122873	1	0.111974
300	0.678	1	1	1	0.876	1	1.88941e-26	2.64008e-10	1	3.81062e-13		300	1	1	1	1	1	1	0.0509265	0.272851	1	0.111974
400	0.678	1	1	1	0.876	1	0.998884	1.84556e-05	1	9.829e-12		400	1	1	1	1	1	1	0.0509265	0.272851	1	0.508515
500	0.678	1	1	6.22501e-07	0.876	1	9.24901e-17	3.4431e-09	1	9.73386e-09		500	1	1	1	0.265149	1	1	0.0509265	0.272851	1	0.111974
600	2.116e-20	1	1	1.15821e-09	0.876	1	9.24901e-17	1	1	0.00162139		600	0.0199606	1	1	0.265149	1	1	0.069682	1	1	0.508515
700	4.97024e-23	1	1	2.54e-09	0.876	1	1	1	1	0.00162139		700	0.0199606	1	1	0.265149	1	1	0.069682	1	1	0.508515
800	7.8e-22	1	1	1	0.876	1	1	1	1	0.00162139		800	0.0199606	1	1	1	1	1	1	1	1	1
900	4.605e-22	1	1.02193e-11	1	0.876	1	1	2.54537e-05	1	0.00193363		900	0.0199606	1	0.0632603	0.265149	1	1	1	0.390338	1	1
1000	4.97024e-23	1	3.887e-19	1	0.876	1	5.239e-30	1	9.87e-22	0.00041331		1000	0.0199606	0.0178009	0.0632603	0.265149	1	0.00246411	0.0509265	0.507732	0.0400065	0.508515
1100	1.32e-35	3.276e-28	9.94e-19	6.22501e-07	1	3.067e-51	8.65e-16	1	3.00999e-25	7.8e-22		1100	0.0199606	0.0178009	0.0632603	0.265149	1	0.00329	1	1	0.0400065	1
1200	2.95e-29	6.02637e-25	9.6631e-22	5.76e-08	1	2.991e-52	1	1	2.5151e-22	4.605e-22		1200	0.0199606	1	0.229757	0.265149	1	0.00246411	1	1	0.0440411	1
1300	9.52705e-26	3.282e-29	1	2.21e-07	1	1	1	1	5.38e-19	4.97024e-23		1300	0.150925	0.0200912	0.229757	0.268556	1	1	1	1	0.142057	1
1400	3.31e-14	8.5e-33	1	1	1	1.14e-40	1	1	1.9476e-19	1.32e-35		1400	0.150925	0.0178009	1	1	1	1	1	1	0.142057	1
1500	0.765	2.563e-30	1	1	1	2.39e-53	1	1	1	2.95e-29		1500	1	0.0178009	1	1	1	0.000760948	1	1	1	1
1600	0.765	1.4473e-54	8.06986e-14	1	1	5.10999e-73	0.998884	1	1	9.52705e-26		1600	1	0.0131431	1	1	1	0.00246411	1	1	1	1
1700	0.765	1.04852e-51	7.3394e-24	1	1	4.01e-82	8.89e-25	2.54537e-05	1.189e-24	3.31e-14		1700	1	0.0131431	0.0632603	1	1	0.000760948	0.069682	1	0.0440411	1
1800	0.765	1.74e-39	9.6631e-22	6.22501e-07	1	9.99e-82	1.564e-20	1	4.53728e-37	0.0004		1800	1	0.0178009	0.0632603	1	1	0.000760948	1	1	0.0400065	1
1900	0.765	8.5e-33	6.536e-20	6.77e-08	1	1.1586e-78	5.521e-25	3.4431e-09	6.3158e-31	9.829e-12		1900	1	0.0200912	0.0632603	0.265149	1	0.000760948	0.069682	0.390338	0.0400065	0.508515
2000	0.765	1	2.03e-26	6.22501e-07	1	2.31999e-67	4.25854e-21	5.62517e-08	2.41955e-33	6.83912e-05		2000	1	1	0.0632603	1	1	0.00220179	0.069682	0.390338	0.0400065	0.508515
